# Supplementary material for: The microbiome of cryospheric ecosystems
Source: Nat Commun. 2022 Jun 2;13:3087. doi: 10.1038/s41467-022-30816-4 (PMC9163120; doi:10.1038/s41467-022-30816-4)
Supplement: Supplementary file 4 — Source data [file 41467_2022_30816_MOESM4_ESM.xlsx]

## Sheet: README
Link to the repository:
Corresponding figure	Content	Filename
Figure 1A.1	Metadata for the 16s rRNA Primer Pair 1 dataset used to create the world map	Metadata/PP1_metadata_data.tsv
Figure 1A.2	Metadata for the 16s rRNA Primer Pair 2 dataset used to create the world map	Metadata/PP2_metadata_data.tsv
Figure 1A.3	Metadata for the metagenomes dataset used to create the world map	Metadata/MTG_metadata_data.tsv
Figure 1B	Odds ratio of the logisitic regressions shown on the phylogenomic tree ring for PP1	Data/PP1_Logisitic_coefs.csv
Figure 1C.1	Sorensen's PD for the 16s rRNA Primer Pair 1	Data/PP1_sor_PD.csv
Figure 1C.2	Sorensen's PD for the 16s rRNA Primer Pair 2	Data/PP2_sor_PD.csv
Figure 1C.3	beta-MNTD PD for the 16s rRNA Primer Pair 1	Data/PP1_mntd.csv
Figure 1C.4	beta-MNTD PD for the 16s rRNA Primer Pair 2	Data/PP2_mntd.csv
Figure 2A	Cryospheric genera counts for the taxonomic tree	Data/Amplicon_ancom_res.csv
Figure 2B	Most differentially abundant genera CLR and taxonomic phylum affiliation	Data/Amplicon_ancom_res.csv
Figure 3A	Probability of presence of the core microbiome genera in the cryospheric ecosystem types	Data/Amplicon_core_res.csv
Figure 3B	NMDS results	Data/NMDS_result.csv
Figure 3C	Mean relative abundance of the core/ancillary and cryospheric/other genera across 16s rRNA primer pairs and ecosystem types	Data/Amplicon_core_da_mean_abundance.csv
Figure 4A	Prevalence represented against the number of enriched KOs in cryospheric samples across bacterial genera.	Data/KEGG_sign_tax_genera.csv
Figure 4B	Completion of pathway in the KOs enriched in the cryospheric metagenomes	Data/KEGG_decoder_out.tsv
